# Supplementary material for: Stability of individual differences in sucralose taste preference
Source: PLoS One. 2019 May 14;14(5):e0216431. doi: 10.1371/journal.pone.0216431 (PMC6516736; doi:10.1371/journal.pone.0216431)
Supplement: S1 Data — (XLSX) [file pone.0216431.s001.xlsx]

## Sheet: Fig. 2 
						PREFERENCE SCORES PER CONCENTRATION
	ID	RUN	First taste	SQ pheno	SUCRA Pheno	SQ1	SQ2	SQ3	SQ4	SQ5	SQ6	SQ7	S1	S2	S3	S4	S5	S6	S7
	5	HCC1	SQ	A	A	0.711905	0.765873	0.72807	0.640909	0.416667	0.319048	0.228947	0.531987	0.345238	0.284091	0.172348	0.188596	0.234615	0.228696
	7	HCC1	SUC	A	A	0.632479	0.571505	0.628958	0.509528	0.410256	0.278571	0.191288	0.34359	0.174242	0.180681	0.140271	0.177696	0.255556	0.0862069
	3A	HCC4	SQ	A	A	0.74	0.609375	0.596491	0.4375	0.333333	0.175439	0.192982	0.309091	0.339286	0.384615	0.295082	0.368421	0.392157	0.230769
	5A	HCC4	SQ	A	A	0.660377	0.8125	0.717391	0.261905	0.24	0.2	0.150943	0.365385	0.217391	0.283019	0.288889	0.304348	0.490196	0.627451
	9A	HCC4	SQ	A	A	0.52	0.644444	0.487805	0.585366	0.320755	0.163265	0.145833	0.619048	0.530612	0.261905	0.102041	0.130435	0.108696	0.137255
	20A	HCC4	SUC	A	A	0.204082	0.317073	0.166667	0.157895	0.125	0.166667	0.0980392	0.452381	0.622222	0.27027	0.170732	0.195652	0.146341	0.15
	12	HCC1	SUC	I	A	0.475962	0.615942	0.660088	0.641941	0.583333	0.290435	0.229167	0.462243	0.426329	0.175	0.228947	0.205263	0.142857	0.157895
	17A	HCC4	SUC	I	A	0.888889	0.612245	0.482759	0.564516	0.606557	0.305556	0.514706	0.586207	0.288889	0.285714	0.22807	0.1875	0.157895	0.181818
	12A	HCC4	SUC	P	A	0.755102	0.88	0.854167	0.816327	0.849057	0.772727	0.829787	0.565217	0.529412	0.289474	0.142857	0.208333	0.261905	0.519231
	14A	HCC4	SUC	P	A	0.596491	0.854545	0.847826	0.648148	0.765625	0.467742	0.470588	0.632653	0.421053	0.396825	0.18	0.188679	0.183333	0.166667
	14	HCC1	SUC	P	I	0.826293	0.834573	0.746334	0.870155	0.804348	0.6125	0.471363	0.521964	0.33845	0.490476	0.318548	0.558333	0.478571	0.415414
	15	HCC1	SUC	P	I	0.757078	0.854167	0.851097	0.848718	0.83871	0.696329	0.565	0.531336	0.295833	0.27955	0.26087	0.51087	0.662088	0.60794
	16	HCC1	SUC	P	I	0.854545	0.876847	0.887392	0.866429	0.884615	0.842593	0.764803	0.431818	0.677083	0.205263	0.291209	0.401961	0.620083	0.751087
	18A	HCC4	SUC	P	I	0.835443	0.847222	0.837838	0.886076	0.858696	0.814815	0.854839	0.62069	0.616667	0.553571	0.351852	0.47619	0.586207	0.46875
	4	HCC1	SQ	A	P	0.771805	0.896552	0.832051	0.796296	0.305124	0.2849	0.209259	0.492165	0.485714	0.616667	0.594792	0.89899	0.880357	0.787729
	4A	HCC4	SQ	A	P	0.616667	0.689655	0.639344	0.5	0.31746	0.216667	0.140351	0.65	0.5	0.732143	0.904762	0.790698	0.810811	0.847222
	6A	HCC4	SQ	A	P	0.875	0.545455	0.464286	0.673077	0.425926	0.25	0.153846	0.465753	0.295455	0.698113	0.935185	0.89781	0.793103	0.82906
	3	HCC1	SQ	I	P	0.873077	0.94279	0.912381	0.693333	0.466403	0.454167	0.173611	0.471296	0.595238	0.675195	0.840625	0.867521	0.885307	0.910679
	9	HCC1	SQ	I	P	0.809163	0.805926	0.606575	0.707792	0.564286	0.58	0.4	0.390356	0.313548	0.596154	0.539342	0.596576	0.708615	0.662338
	11	HCC1	SUC	I	P	0.822941	0.806878	0.651613	0.570936	0.793103	0.299784	0.192118	0.430147	0.614469	0.724405	0.775692	0.86039	0.89272	0.793226
	1A	HCC4	SQ	I	P	0.711538	0.46	0.392857	0.614035	0.45098	0.416667	0.393443	0.470588	0.830189	0.571429	0.474576	0.634921	0.691176	0.725806
	8A	HCC4	SQ	I	P	0.653846	0.588235	0.52	0.625	0.519231	0.521739	0.310345	0.634615	0.583333	0.603448	0.62	0.73913	0.764706	0.826087
	1	HCC1	SQ	P	P	0.832933	0.829152	0.810606	0.831522	0.77619	0.423701	0.396104	0.663286	0.670833	0.735582	0.82476	0.853257	0.710859	0.772222
	2	HCC1	SQ	P	P	0.895833	0.933794	0.849624	0.857143	0.7	0.611111	0.397059	0.847368	0.603755	0.650198	0.679089	0.671958	0.590741	0.825926
	6	HCC1	SQ	P	P	0.752747	0.825397	0.931481	0.817308	0.766364	0.83619	0.497024	0.507143	0.434211	0.777778	0.894841	0.877134	0.88206	0.919388
	8	HCC1	SQ	P	P	0.885776	0.884259	0.892045	0.848077	0.800595	0.620301	0.398693	0.666667	0.535088	0.791667	0.707407	0.857143	0.851852	0.880094
	10	HCC1	SUC	P	P	0.878788	0.860795	0.875	0.911654	0.857143	0.626935	0.30303	0.526854	0.767045	0.746364	0.85786	0.877622	0.839286	0.899425
	13	HCC1	SUC	P	P	0.852525	0.865517	0.723656	0.865613	0.909091	0.654167	0.5	0.333333	0.72619	0.618012	0.645833	0.568452	0.742754	0.698621
	10A	HCC4	SQ	P	P	0.706897	0.777778	0.829787	0.90566	0.745455	0.833333	0.795455	0.865385	0.795455	0.74	0.941176	0.972477	0.947826	0.943662
	2A	HCC4	SQ	P	P	0.864407	0.843137	0.907407	0.807018	0.78125	0.78125	0.717391	0.77381	0.758621	0.767857	0.873418	0.905405	0.908046	0.870968
	7A	HCC4	SQ	P	P	0.924528	0.888889	0.72093	0.75	0.685185	0.7	0.75	0.681818	0.818182	0.891304	0.914894	0.854545	0.952381	0.935484
	11A	HCC4	SUC	P	P	0.9375	0.924528	0.933333	0.938272	0.921053	0.774194	0.625	0.736842	0.706897	0.52	0.894737	0.885417	0.914894	0.903614
	13A	HCC4	SUC	P	P	0.963504	0.959677	0.930233	0.947368	0.940741	0.909091	0.962025	0.618182	0.46875	0.661017	0.880597	0.878788	0.935484	0.962617
	15A	HCC4	SUC	P	P	0.882353	0.86	0.807692	0.793103	0.814815	0.736842	0.469388	0.488889	0.690476	0.622222	0.836735	0.741935	0.894737	0.928571
	16A	HCC4	SUC	P	P	0.895522	0.897059	0.873016	0.929825	0.875	0.890909	0.903846	0.622222	0.463415	0.432432	0.382353	0.613636	0.77551	0.857143
	19A	HCC4	SUC	P	P	0.879518	0.9375	0.8	0.890625	0.918919	0.810345	0.706897	0.509804	0.611111	0.40678	0.745763	0.723077	0.846154	0.830508
						SQ1 C1-C7							SUCRA C1-C7
						SQ1	SQ2	SQ3	SQ4	SQ5	SQ6	SQ7	S1	S2	S3	S4	S5	S6	S7
				Fig 2A	MEAN:	0.770709	0.781091	0.733244	0.722474	0.649202	0.537166	0.44731	0.550559	0.530297	0.525534	0.553782	0.601921	0.637219	0.648321
					SEM:	0.0255858	0.0253556	0.02975	0.0314024	0.0386272	0.0406815	0.0422764	0.0226553	0.0298214	0.0345568	0.049362	0.0466452	0.0467511	0.0486269
													S1	S2	S3	S4	S5	S6	S7
				Fig 2C	SA MEAN:								0.48678	0.389467	0.281159	0.194924	0.215492	0.237355	0.248599
					SEM:								0.0373355	0.045529	0.0226173	0.02021	0.0217872	0.0382728	0.0563101
					SI MEAN:								0.526452	0.482008	0.382215	0.30562	0.486839	0.586737	0.560798
					SEM:								0.0386008	0.0963748	0.0831342	0.0193968	0.0329224	0.0392532	0.0753004
					SP MEAN:								0.583933	0.60309	0.662671	0.76202	0.798495	0.828154	0.845927
					SEM:								0.0307155	0.0328414	0.0247317	0.0342116	0.0250277	0.0204116	0.0173121
						SQ1	SQ2	SQ3	SQ4	SQ5	SQ6	SQ7	S1	S2	S3	S4	S5	S6	S7
				Fig 2E	SQA MEAN:	0.636924	0.65027	0.584563	0.506942	0.321614	0.228284	0.167943
					SEM:	0.0638057	0.0567408	0.064879	0.0668932	0.0319545	0.0190743	0.0135528
					SQI MEAN:	0.747917	0.690288	0.603753	0.631079	0.569128	0.409764	0.316198
					SEM:	0.0554313	0.0628278	0.0630296	0.0208474	0.0433129	0.0438429	0.047742
					SQP MEAN:	0.838889	0.871742	0.845473	0.851452	0.824643	0.720754	0.618915
					SEM:	0.0195319	0.00978353	0.0142365	0.0156275	0.0163343	0.0295567	0.0438696
	Fig 2B					Fig 2D						Fig 2F
	ID	SQ score	SUCRA score			ID	SUCRA score	SUCRA retest				ID	SQ score	SQ retest
	5	0.367857	0.211606			5	0.211606	0.740093				5	0.367857	0.706897
	7	0.344414	0.216626			7	0.216626	0.539815				7	0.344414	0.611285
	3A	0.254386	0.380289			3A	0.380289	0.905242				3A	0.254386	0.43311
	5A	0.22	0.397272			5A	0.397272	0.734587				5A	0.22	0.764242
	9A	0.24201	0.119565			9A	0.119565	0.279762				9A	0.24201	0.522103
	20A	0.145833	0.170997			20A	0.170997	0.937259				20A	0.145833	0.747826
	12	0.436884	0.17406			12	0.17406	0.270161				12	0.436884	0.0697115
	17A	0.456056	0.172697			17A	0.172697	0.822222				17A	0.456056	0.791256
	12A	0.810892	0.235119			12A	0.235119	0.572392				12A	0.810892	0.792857
	14A	0.616683	0.186006			14A	0.186006	0.9				14A	0.616683	0.174242
	14	0.708424	0.518452			14	0.518452	0.836007				14	0.708424	0.282834
	15	0.767519	0.586479			15	0.586479	0.240803				15	0.767519	0.395833
	16	0.863604	0.511022			16	0.511022	0.694253				16	0.863604	0.454545
	18A	0.836755	0.531199			18A	0.531199	0.500919				18A	0.836755	0.475832
	4	0.295012	0.889674			4	0.889674	0.739409				4	0.295012	0.828431
	4A	0.267063	0.800754			4A	0.800754	0.719697				4A	0.267063	0.9375
	6A	0.337963	0.845457			6A	0.845457	0.948454				6A	0.337963	0.714286
	3	0.460285	0.876414			3	0.876414	0.741379				3	0.460285	0.901961
	9	0.572143	0.652596			9	0.652596	0.84058				9	0.572143	0.692308
	11	0.409892	0.876555			11	0.876555	0.197183				11	0.409892	0.107692
	1A	0.433824	0.663049			1A	0.663049	0.741573				1A	0.433824	0.20339
	8A	0.520485	0.751918			8A	0.751918	0.673469				8A	0.520485	0.765957
	1	0.599946	0.782058			1	0.782058	0.855856				1	0.599946	0.224719
	2	0.655556	0.631349			2	0.631349	0.929825				2	0.655556	0.942029
	6	0.801277	0.879597			6	0.879597	0.709677				6	0.801277	0.698113
	8	0.710448	0.854497			8	0.854497	0.148148				8	0.710448	0.114754
	10	0.742039	0.858454			10	0.858454	0.92029				10	0.742039	0.765306
	13	0.781629	0.655603			13	0.655603	0.727273				13	0.781629	0.736842
	10A	0.789394	0.960152			10A	0.960152	0.967742				10A	0.789394	0.95
	2A	0.78125	0.906726			2A	0.906726	0.588235				2A	0.78125	0.7
	7A	0.692593	0.903463			7A	0.903463	0.875				7A	0.692593	0.480769
	11A	0.847623	0.900155			11A	0.900155	0.860465				11A	0.847623	0.76
	13A	0.924916	0.907136			13A	0.907136	0.465517				13A	0.924916	0.559524
	15A	0.775828	0.818336			15A	0.818336	0.779412				15A	0.775828	0.890625
	16A	0.882955	0.694573			16A	0.694573	0.940299				16A	0.882955	0.734375
	19A	0.864632	0.784615			19A	0.784615	0.155556				19A	0.864632	0.175

## Sheet: Fig. 3
Fig 3A	ID	SUCRA score
	9A	0.119565
	20A	0.170997
	17A	0.172697
	12	0.17406
	14A	0.186006
	5	0.211606
	7	0.216626
	12A	0.235119
	3A	0.380289
	5A	0.397272
	16	0.511022
	14	0.518452
	18A	0.531199
	15	0.586479
	2	0.631349
	9	0.652596
	13	0.655603
	1A	0.663049
	16A	0.694573
	8A	0.751918
	1	0.782058
	19A	0.784615
	4A	0.800754
	15A	0.818336
	6A	0.845457
	8	0.854497
	10	0.858454
	3	0.876414
	11	0.876555
	6	0.879597
	4	0.889674
	11A	0.900155
	7A	0.903463
	2A	0.906726
	13A	0.907136
	10A	0.960152
Fig 3B	ID	SQ score
	20A	0.145833
	5A	0.22
	9A	0.24201
	3A	0.254386
	4A	0.267063
	4	0.295012
	6A	0.337963
	7	0.344414
	5	0.367857
	11	0.409892
	1A	0.433824
	12	0.436884
	17A	0.456056
	3	0.460285
	8A	0.520485
	9	0.572143
	1	0.599946
	14A	0.616683
	2	0.655556
	7A	0.692593
	14	0.708424
	8	0.710448
	10	0.742039
	15	0.767519
	15A	0.775828
	2A	0.78125
	13	0.781629
	10A	0.789394
	6	0.801277
	12A	0.810892
	18A	0.836755
	11A	0.847623
	16	0.863604
	19A	0.864632
	16A	0.882955
	13A	0.924916
Fig 3C	ID	First taste	SQ score	SUCRA score
	1	SQ	0.599946	0.782058
	2	SQ	0.655556	0.631349
	3	SQ	0.460285	0.876414
	4	SQ	0.295012	0.889674
	5	SQ	0.367857	0.211606
	6	SQ	0.801277	0.879597
	8	SQ	0.710448	0.854497
	9	SQ	0.572143	0.652596
	10A	SQ	0.789394	0.960152
	1A	SQ	0.433824	0.663049
	2A	SQ	0.78125	0.906726
	3A	SQ	0.254386	0.380289
	4A	SQ	0.267063	0.800754
	5A	SQ	0.22	0.397272
	6A	SQ	0.337963	0.845457
	7A	SQ	0.692593	0.903463
	8A	SQ	0.520485	0.751918
	9A	SQ	0.24201	0.119565
	7	SUC	0.344414	0.216626
	10	SUC	0.742039	0.858454
	11	SUC	0.409892	0.876555
	12	SUC	0.436884	0.17406
	13	SUC	0.781629	0.655603
	14	SUC	0.708424	0.518452
	15	SUC	0.767519	0.586479
	16	SUC	0.863604	0.511022
	11A	SUC	0.847623	0.900155
	12A	SUC	0.810892	0.235119
	13A	SUC	0.924916	0.907136
	14A	SUC	0.616683	0.186006
	15A	SUC	0.775828	0.818336
	16A	SUC	0.882955	0.694573
	17A	SUC	0.456056	0.172697
	18A	SUC	0.836755	0.531199
	19A	SUC	0.864632	0.784615
	20A	SUC	0.145833	0.170997
			SQ score	SUCRA score
	SQ FIRST	MEAN:	0.500083	0.694802
		SEM:	0.0487104	0.0597627
			SQ score	SUCRA score
	SUCRA FIRST	MEAN:	0.678699	0.544338
		SEM:	0.0528517	0.0672711
Fig 3D	ID	SQ score	SUCRA score	Stability Index
	4	0.295012	0.889674	-0.594661
	4A	0.267063	0.800754	-0.533691
	6A	0.337963	0.845457	-0.507494
	11	0.409892	0.876555	-0.466663
	3	0.460285	0.876414	-0.416129
	8A	0.520485	0.751918	-0.231433
	1A	0.433824	0.663049	-0.229225
	7A	0.692593	0.903463	-0.210871
	1	0.599946	0.782058	-0.182112
	5A	0.22	0.397272	-0.177272
	10A	0.789394	0.960152	-0.170758
	8	0.710448	0.854497	-0.144049
	3A	0.254386	0.380289	-0.125903
	2A	0.78125	0.906726	-0.125476
	10	0.742039	0.858454	-0.116415
	9	0.572143	0.652596	-0.0804527
	6	0.801277	0.879597	-0.0783199
	11A	0.847623	0.900155	-0.0525321
	15A	0.775828	0.818336	-0.0425077
	20A	0.145833	0.170997	-0.0251635
	13A	0.924916	0.907136	0.01778
	2	0.655556	0.631349	0.0242063
	19A	0.864632	0.784615	0.0800165
	9A	0.24201	0.119565	0.122445
	13	0.781629	0.655603	0.126026
	7	0.344414	0.216626	0.127788
	5	0.367857	0.211606	0.156251
	15	0.767519	0.586479	0.181041
	16A	0.882955	0.694573	0.188381
	14	0.708424	0.518452	0.189972
	12	0.436884	0.17406	0.262824
	17A	0.456056	0.172697	0.283359
	18A	0.836755	0.531199	0.305557
	16	0.863604	0.511022	0.352582
	14A	0.616683	0.186006	0.430677
	12A	0.810892	0.235119	0.575773
